# Supplementary material for: Practical Preparation of Elastomer-Immobilized Nonclose-Packed Colloidal Photonic Crystal Films with Various Uniform Colors
Source: Polymers (Basel). 2023 May 12;15(10):2294. doi: 10.3390/polym15102294 (PMC10223474; doi:10.3390/polym15102294)
Supplement: Supplementary file 1 [file polymers-15-02294-s001.zip]

Archive with 1 entries (1 files):
- polymers-2384132-supplementary.pdf
